# Supplementary material for: PORPHOBILINOGEN DEAMINASE Deficiency Alters Vegetative and Reproductive Development and Causes Lesions in Arabidopsis
Source: PLoS One. 2013 Jan 8;8(1):e53378. doi: 10.1371/journal.pone.0053378 (PMC3540089; doi:10.1371/journal.pone.0053378)
Supplement: Table S1 — Functional classification of misregulated genes in rug1. (XLS) [file pone.0053378.s007.xls]

## Sheet: Hoja1
Table S1. Functional classification of misregulated genes in rug1
Cell rescue, plant defence, senescence and virulence
Fold Change	p-value	z-score	Name	Description
-2.61	0.00717195	-5.63	At1g14960	Polyketide cyclase/dehydrase and lipid transport superfamily protein
-2.28	0.011584	-4.59	At3g26460	Polyketide cyclase/dehydrase and lipid transport superfamily protein
-2.24	0.0173686	-4.47	At5g42590	CYP71A16, CYTOCHROME P450, FAMILY 71, SUBFAMILY A, POLYPEPTIDE 16; MRO, MARNERAL OXIDASE
-2.13	0.0170881	-4.49	At3g05730	defensin-like (DEFL) family protein
-2.05	0.00113352	-4.2	At4g33550	Bifunctional inhibitor/lipid-transfer protein/seed storage 2S albumin superfamily protein
-1.97	0.0315636	-3.81	At3g62820	Plant invertase/pectin methylesterase inhibitor superfamily protein
-1.9	0.0386493	-2.95	At1g34510	Peroxidase superfamily protein
-1.86	0.0383689	-3.57	At5g03545	IPS2, INDUCED BY PI STARVATION 2; AT4
-1.8	0.0118211	-3.39	At5g05960	Bifunctional inhibitor/lipid-transfer protein/seed storage 2S albumin superfamily protein
-1.79	0.0141325	-3.39	At2g33790	AGP30, ARABINOGALACTAN PROTEIN 30
-1.71	0.00645941	-3.07	At5g15970	COR6.6, COLD-RESPONSIVE 6.6; KIN2
-1.63	0.0339171	-2.82	At4g14060	Polyketide cyclase/dehydrase and lipid transport superfamily protein
-1.62	0.00872034	-2.64	At5g04960	Plant invertase/pectin methylesterase inhibitor superfamily
-1.61	0.046699	-2.09	At5g22410	RHS18, ROOT HAIR SPECIFIC 18
-1.59	0.0325364	-2.76	At2g28670	ESB1, ENHANCED SUBERIN 1
-1.59	0.0325997	-2.42	At5g42500	Disease resistance-responsive (dirigent-like protein) family protein
-1.59	0.00578329	-1.96	At4g30320	CAP (Cysteine-rich secretory proteins, Antigen 5, and Pathogenesis-related 1 protein) superfamily protein
-1.58	0.0125683	-2.66	At3g58550	Bifunctional inhibitor/lipid-transfer protein/seed storage 2S albumin superfamily protein
-1.55	0.0404007	-2.03	At5g02020	SIS, SALT INDUCED SERINE RICH
-1.54	0.0167211	-2.36	At5g15180	Peroxidase superfamily protein
-1.51	0.00701976	-2.31	At2g24395	chaperone protein dnaJ-related
-1.5	0.0223227	-2.37	At4g40090	AGP3, ARABINOGALACTAN PROTEIN 3
1.5	0.0172718	2.48	At1g02450	NIMIN1, NIM1-INTERACTING 1
1.53	0.0452011	2.42	At3g26210	CYP71B23, "CYTOCHROME P450, FAMILY 71, SUBFAMILY B, POLYPEPTIDE 23"
1.55	0.0328212	2.45	At2g26560	PLP2, PATATIN-LIKE PROTEIN 2; PLA IIA, PLA2A, PLAII ALPHA, PHOSPHOLIPASE A 2A
1.57	0.0235537	2.71	At4g36990	HSFB1, CLASS B HEAT SHOCK FACTOR B1; HSF4, HEAT SHOCK FACTOR 4
1.57	0.0485466	2.49	At5g27760	Hypoxia-responsive family protein
1.59	0.0448344	2.55	At3g17130	Plant invertase/pectin methylesterase inhibitor superfamily protein
1.6	0.0344172	2.79	At5g14930	SAG101, SENESCENCE-ASSOCIATED GENE 101
1.62	0.0177139	2.92	At3g25010	RLP41, RECEPTOR LIKE PROTEIN 41
1.63	0.0365152	2.52	At3g14620	CYP72A8, "CYTOCHROME P450, FAMILY 72, SUBFAMILY A, POLYPEPTIDE 8"
1.65	0.0379086	3.07	At4g14400	ACD6, ACCELERATED CELL DEATH 6
1.67	0.0307583	3.16	At2g38530	CDF3, CELL GROWTH DEFECT FACTOR-3; LTP2, LIPID TRANSFER PROTEIN 2; LP2
1.68	0.0393511	3.03	At1g33730	CYP76C5, "CYTOCHROME P450, FAMILY 76, SUBFAMILY C, POLYPEPTIDE 5"
1.7	0.0121771	3.18	At1g72950	Disease resistance protein (TIR-NBS class)
1.73	0.0362313	3.12	At4g12480	EARLI1, EARLY ARABIDOPSIS ALUMINUM INDUCED 1; PEARLI 1
1.75	0.0112002	3.16	At3g26320	CYP71B36, "CYTOCHROME P450, FAMILY 71, SUBFAMILY B, POLYPEPTIDE 36"
1.76	0.0105273	3.31	At2g45220	Plant invertase/pectin methylesterase inhibitor superfamily
1.78	0.0114974	3.54	At1g72920	Toll-Interleukin-Resistance (TIR) domain family protein
1.82	0.01567	3.49	At1g72940	Toll-Interleukin-Resistance (TIR) domain-containing protein
1.86	0.0165506	3.36	At4g38560	Arabidopsis phospholipase-like protein (PEARLI 4) family
1.9	0.0116245	3.83	At5g66640	DAR3, DA1-RELATED PROTEIN 3
1.92	0.0242498	3.91	At1g74590	GSTU10, GLUTATHIONE S-TRANSFERASE TAU 10
1.96	0.0156671	3.98	At2g23680	Cold acclimation protein WCOR413 family
2.01	0.0147397	4.14	At5g60800	Heavy metal transport/detoxification superfamily protein
2.08	0.00256332	3.79	At1g35230	AGP5, ARABINOGALACTAN PROTEIN 5
2.15	0.0196485	4.57	At1g33960	AIG1, AVRRPT2-INDUCED GENE 1
2.27	0.0242446	4.78	At1g02920	GST11, GLUTATHIONE S-TRANSFERASE 11; GSTF7, GLUTATHIONE S-TRANSFERASE 7; GSTF8
2.27	0.031723	3.9	At1g69930	GSTU11, GLUTATHIONE S-TRANSFERASE TAU 11
2.5	0.0241765	5.42	At2g30750	CYP71A12, CYTOCHROME P450, FAMILY 71, SUBFAMILY A, POLYPEPTIDE 12
2.54	0.00879312	5.37	At1g19610	LCR78, LOW-MOLECULAR-WEIGHT CYSTEINE-RICH 78; PDF1.4
2.6	0.0311343	5.54	At4g12500	Bifunctional inhibitor/lipid-transfer protein/seed storage 2S albumin superfamily protein
2.64	0.00590961	5.61	At2g26020	PDF1.2B, PLANT DEFENSIN 1.2B
3.16	0.0100636	6.84	At3g26830	PAD3, PHYTOALEXIN DEFICIENT; CYP71B15
3.18	0.00113739	6.35	At2g26010	PDF1.3, PLANT DEFENSIN 1.3
3.23	0.0416292	6.99	At4g12490	Bifunctional inhibitor/lipid-transfer protein/seed storage 2S albumin superfamily protein
3.33	0.00049711	6.7	At5g44430	PDF1.2C, PLANT DEFENSIN 1.2C
3.34	0.0124133	6.31	At2g19190	FRK1, FLG22-INDUCED RECEPTOR-LIKE KINASE 1
3.47	0.0110878	6.3	At2g29470	GST21, GLUTATHIONE S-TRANSFERASE 21; GSTU3; GLUTATHIONE S-TRANSFERASE TAU 3
3.69	0.0128898	7.8	At2g43570	CHI, "CHITINASE, PUTATIVE"
3.93	0.00415192	8.09	At2g29350	SAG13, SENESCENCE-ASSOCIATED GENE 13
4.11	0.00481842	7.79	At1g75830	LCR67, LOW-MOLECULAR-WEIGHT CYSTEINE-RICH 67; PDF1.1, PLANT DEFENSIN 1.1
4.17	0.0129465	7.73	At2g14610	PR 1, PR1, PATHOGENESIS-RELATED GENE 1
4.47	0.00071761	8.1	At5g44420	LCR77, LOW-MOLECULAR-WEIGHT CYSTEINE-RICH 77; PDF1.2, PLANT DEFENSIN 1.2; PDF1.2A, PLANT DEFENSIN 1.2A
Metabolism
Fold Change	p-value	z-score	Name	Description
-2.2	0.00073384	-4.37	At3g03310	LCAT3, LECITHIN:CHOLESTEROL ACYLTRANSFERASE 3
-2.12	0.0270342	-4.06	At1g77520	O-methyltransferase family protein
-1.93	0.0274995	-3.67	At5g26000	TGG1, THIOGLUCOSIDE GLUCOHYDROLASE 1; BGLU38, BETA GLUCOSIDASE 38
-1.91	0.0194475	-3.77	At3g52720	ACA1, ALPHA CARBONIC ANHYDRASE 1; CAH1, CARBONIC ANHYDRASE 1
-1.86	0.0275085	-3.43	At3g45080	P-loop containing nucleoside triphosphate hydrolases superfamily protein
-1.78	0.0352026	-3.46	At2g16005	MD-2-related lipid recognition domain-containing protein
-1.78	0.0311973	-2.47	At2g04570	GDSL-like Lipase/Acylhydrolase superfamily protein
-1.78	0.0169901	-2.64	At3g11480	BSMT1, SABATH methyltransferase
-1.74	0.0149442	-3.36	At1g06830	Glutaredoxin family protein
-1.69	0.04724	-2.82	At5g01220	SQD2, SULFOQUINOVOSYLDIACYLGLYCEROL 2
-1.66	0.0106979	-2.78	At5g25980	BGLU37, BETA GLUCOSIDASE 37; TGG2, GLUCOSIDE GLUCOHYDROLASE 2
-1.6	0.0091238	-2.77	At5g02230	Haloacid dehalogenase-like hydrolase (HAD) superfamily protein
-1.58	3.228e-05	-2.67	At4g38690	PLC-like phosphodiesterases superfamily protein
-1.58	0.0332501	-2.61	At1g67280	Glyoxalase/Bleomycin resistance protein/Dioxygenase superfamily protein
-1.57	0.0191037	-2.69	At2g47880	Glutaredoxin family protein
-1.57	0.0183303	-2.48	At1g10060	BCAT-1, BRANCHED-CHAIN AMINO ACID TRANSAMINASE
-1.57	0.0397667	-2.69	At3g25820	TPS-CIN, TERPENE SYNTHASE-LIKE SEQUENCE-1,8-CINEOLE
-1.56	0.0270153	-1.96	At5g62330	Plant invertase/pectin methylesterase inhibitor superfamily protein
-1.55	0.0113789	-2.34	At5g16240	Plant stearoyl-acyl-carrier-protein desaturase family protein
-1.53	0.0204983	-2.43	At3g48420	Haloacid dehalogenase-like hydrolase (HAD) superfamily protein
-1.52	0.0333287	-2.48	At3g62960	Thioredoxin superfamily protein
-1.52	0.0488941	-2.39	At4g39800	IPS1, INOSITOL 3-PHOSPHATE SYNTHASE 1; MIPS1, MYO-INOSITOL-1-PHOSPHATE SYNTHASE 1; D-MYO-INOSITOL 3-PHOSPHATE SYNTHASE 1; MI-1-P SYNTHASE
-1.52	0.027999	-2.35	At1g14120	2-oxoglutarate (2OG) and Fe(II)-dependent oxygenase superfamily protein
-1.52	0.0304506	-2.46	At3g25830	TPS-CIN, TERPENE SYNTHASE-LIKE SEQUENCE-1,8-CINEOLE
-1.51	0.0159483	-2.27	At5g21100	Plant L-ascorbate oxidase
-1.5	0.0298843	-2.39	At3g56040	UGP3, UDP-GLUCOSE PYROPHOSPHORYLASE 3
1.5	0.0362563	2.44	At1g67810	SUFE2, SULFUR E2
1.51	0.00970629	2.52	At5g27600	LACS7, LONG-CHAIN ACYL-COA SYNTHETASE 7
1.51	0.0326904	2.34	At5g24530	DMR6, DOWNY MILDEW RESISTANT 6
1.52	0.0140422	2.36	At3g54640	TRP3, TRYPTOPHAN-REQUIRING 3; TSA1, TRYPTOPHAN SYNTHASE ALPHA CHAIN
1.55	0.0204635	2.6	At1g25083	Glutamine amidotransferase type 1 family protein
1.56	0.033344	2.67	At4g10500	2-oxoglutarate (2OG) and Fe(II)-dependent oxygenase superfamily protein
1.56	0.0328429	2.63	At3g44720	ADT4, AROGENATE DEHYDRATASE 4
1.58	0.0309605	2.73	At5g39050	PMAT1, PHENOLIC GLUCOSIDE MALONYLTRANSFERASE 1
1.61	0.00993513	2.7	At1g17960	Threonyl-tRNA synthetase
1.61	0.036633	2.87	At1g69520	S-adenosyl-L-methionine-dependent methyltransferases superfamily protein
1.64	0.00536698	2.43	At1g15040	Class I glutamine amidotransferase-like superfamily protein
1.65	0.00218618	2.54	At1g02430	ARFD1B, ADP-RIBOSYLATION FACTOR D1B
1.65	0.0151077	2.98	At1g24909	Glutamine amidotransferase type 1 family protein
1.66	0.00812617	3.11	At1g02850	BGLU11, BETA GLUCOSIDASE 11
1.71	0.0310789	3.12	At1g64400	LACS3, LONG-CHAIN ACYL-COA SYNTHETASE 3
1.71	0.00157131	3.21	At1g36180	ACC2, ACETYL-COA CARBOXYLASE 2
1.74	0.00643737	2.75	At5g43440	encodes a protein whose sequence is similar to ACC oxidase
1.79	0.0356435	3.32	At1g03850	GRXS13, GLUTAREDOXIN 13
1.79	0.0023899	3.09	At4g27480	Core-2/I-branching beta-1,6-N-acetylglucosaminyltransferase family protein
1.91	0.0128968	3.96	At1g28480	GRX480; ROXY19
2.03	0.0198365	4.15	At1g60730	NAD(P)-linked oxidoreductase superfamily protein
2.03	0.0128009	3.45	At3g60140	BGLU30, BETA GLUCOSIDASE 30; DIN2, DARK INDUCIBLE 2; SRG2, SENESCENCE-RELATED GENE 2
2.12	0.0162674	4.34	At5g42830	HXXXD-type acyl-transferase family protein
2.22	0.0245191	4.88	At5g38900	Thioredoxin superfamily protein
2.25	0.00909638	4.16	At4g21840	MSRB8, MSRB8METHIONINE SULFOXIDE REDUCTASE B8
2.57	0.00259663	5.25	At1g33030	O-methyltransferase family protein
2.71	0.00219436	5.94	At1g26380	FAD-binding Berberine family protein
2.78	0.0136928	4.92	At2g39030	NATA1, N-ACETYLTRANSFERASE ACTIVITY 1
2.9	0.0198229	6.31	At1g67980	CCOAMT, CAFFEOYL-COA 3-O-METHYLTRANSFERASE
3.07	0.00435843	6.69	At2g24850	TAT, TYROSINE AMINOTRANSFERASE; TAT3, TYROSINE AMINOTRANSFERASE 3
3.54	0.00609238	6.82	At1g26390	FAD-binding Berberine family protein
Transcription
Fold Change	p-value	z-score	Name	Description
-1.73	0.0335242	-2.28	At5g43650	BHLH92
-1.72	0.0459374	-3.22	At1g49200	RING/U-box superfamily protein
-1.68	0.0333203	-3.01	At5g16360	NC domain-containing protein-related
-1.61	0.0194598	-2.11	At5g65410	HB25, HOMEOBOX PROTEIN 25; ZHD1, ZINC FINGER HOMEODOMAIN 1; ZFHD2, ZINC FINGER HOMEODOMAIN 2
-1.59	0.00396641	-2.77	At2g42380	BZIP34
-1.58	0.0308628	-2.08	At5g62165	AGL42, AGAMOUS-LIKE 42 ; FYF, FOREVER YOUNG FLOWER
-1.56	0.026092	-2.44	At5g50915	basic helix-loop-helix (bHLH) DNA-binding superfamily protein
-1.52	0.0425671	-2.27	At2g42380	BZIP34
-1.51	0.0444186	-2.38	At2g45660	AGL20, AGAMOUS-LIKE 20; SOC1, SUPPRESSOR OF OVEREXPRESSION OF CO 1
-1.51	0.00229875	-2.43	At5g44260	Zinc finger C-x8-C-x5-C-x3-H type family protein
-1.5	0.026608	-2.4	At1g65260	PTAC4, PLASTID TRANSCRIPTIONALLY ACTIVE 4; VIPP1, VESICLE-INDUCING PROTEIN IN PLASTIDS 1
1.5	0.00824468	2.03	At2g36080	Encodes a plant-specific B3 DNA-binding domain transcription factor
1.51	0.0469026	2.5	At5g22250	CAF1B, CCR4- ASSOCIATED FACTOR 1B
1.52	0.0118882	2.43	At5g49330	MYB111, MYB DOMAIN PROTEIN 111; PFG3, PRODUCTION OF FLAVONOL GLYCOSIDES 3
1.58	0.0238786	2.45	At3g15300	VQ motif-containing protein
1.59	0.0197021	2.3	At1g02230	NAC004,NAC DOMAIN CONTAINING PROTEIN 4
1.6	0.0343138	2.78	At5g27420	ATL31, ARABIDOPSIS TÓXICOS EN LEVADURA 31; CNI1, CARBON/NITROGEN INSENSITIVE 1
1.61	0.0403854	2.85	At1g80840	WRKY40, WRKY DNA-BINDING PROTEIN 40
1.63	0.0356282	2.52	At4g09660	CONTAINS InterPro DOMAIN/s: Zinc finger, TTF-type (InterPro:IPR006580)
1.63	0.0133075	2.94	At5g64810	WRKY51, WRKY DNA-BINDING PROTEIN 51
1.64	0.0212579	2.64	At3g05690	NF-YA2, "NUCLEAR FACTOR Y, SUBUNIT A2"; HAP2B, HEME ACTIVATOR PROTEIN (YEAST) HOMOLOG 2B; UNE8, UNFERTILIZED EMBRYO SAC 8
1.71	0.0228339	3.12	At5g13080	WRKY75, WRKY DNA-BINDING PROTEIN 75
1.77	0.0253951	3.47	At2g46400	WRKY46, WRKY DNA-BINDING PROTEIN 46
1.84	0.00603047	3.65	At3g53370	S1FA-like DNA-binding protein
1.85	0.036638	3.36	At4g14365	XBAT34, XB3 ORTHOLOG 4 IN ARABIDOPSIS THALIANA
1.98	0.0244984	3.82	At5g26170	WRKY50, WRKY DNA-BINDING PROTEIN 50
2.05	0.0239165	4.12	At5g22570	WRKY38, WRKY DNA-BINDING PROTEIN 38
5.11	0.00273474	8.46	At5g10140	FLC, FLOWERING LOCUS C; FLF, FLOWERING LOCUS F; AGL25, AGAMOUS-LIKE 25
Cellular comunication/signal transduction
Fold Change	p-value	z-score	Name	Description
-1.7	0.0434008	-2.21	At2g44830	Protein kinase superfamily protein
-1.54	0.0320585	-2.53	At1g14280	PKS2, PHYTOCHROME KINASE SUBSTRATE 2.
-1.53	0.0366294	-2.2	At4g24480	Protein kinase superfamily protein
1.5	0.0132977	2.1	At1g61400	S-locus lectin protein kinase family protein
1.51	0.0360346	2.37	At1g18890	CDPK1, CALCIUM-DEPENDENT PROTEIN KINASE 1
1.53	0.00773595	2.44	At2g33580	Protein kinase superfamily protein
1.55	0.00748998	2.6	At5g25930	Protein kinase family protein with leucine-rich repeat domain
1.58	0.0454619	2.69	At3g59700	LECRK1, LECTIN-RECEPTOR KINASE 1
1.58	0.0004232	2.59	At1g73500	MKK9, MAP KINASE KINASE 9
1.6	0.0474453	2.73	At4g33050	EDA39, EMBRYO SAC DEVELOPMENT ARREST 39; IQM1, IQ-MOTIF PROTEIN 1
1.66	0.0294513	2.65	At5g49290	RLP56, RECEPTOR LIKE PROTEIN 56
1.69	0.00022737	3.21	At5g01540	LECRKA4.1, LECTIN RECEPTOR KINASE A4.1
1.74	0.0109364	3.26	At4g08850	Leucine-rich repeat receptor-like protein kinase family protein
1.75	0.00604458	2.78	At1g51960	IQD27, IQ-DOMAIN 27
1.78	0.00097444	3.49	At3g47480	Calcium-binding EF-hand family protein			OBSOLETE
1.78	0.0237963	3.43	At1g73805	Encodes SAR Deficient 1 (SARD1), a key regulator for ICS1 (Isochorismate Synthase 1) induction and salicylic acid (SA) synthesis					Encodes a calmodulin-binding protein involved in stomatal movement.
1.88	0.0455243	3.12	At4g23310	CRK23, CYSTEINE-RICH RLK (RECEPTOR-LIKE PROTEIN KINASE) 23
2.04	0.00339984	4.03	At1g51890	Leucine-rich repeat protein kinase family protein
2.04	0.00616944	4.27	At4g18250	receptor serine/threonine kinase, putative
2.15	0.0217637	4.66	At4g11890	ARCK1, ABA- AND OSMOTIC-STRESS-INDUCIBLE RECEPTOR-LIKE CYTOSOLIC KINASE1
2.28	0.00084841	4.18	At5g49780	Leucine-rich repeat protein kinase family protein
2.34	0.00457454	4	At1g21245	Protein kinase superfamily protein
2.5	0.0104619	5.46	At4g23150	CRK7, CYSTEINE-RICH RLK (RECEPTOR-LIKE PROTEIN KINASE) 7
Systemic interaction with the environment: plant hormonal regulation
Fold Change	p-value	z-score	Name	Description
-2.19	0.0361636	-4.79	At1g29440	SAUR63, SMALL AUXIN UP RNA 63
-2.1	0.0226982	-4.3	At5g18080	SAUR24, SMALL AUXIN UP RNA 24
-1.97	0.0304344	-3.95	At1g29490	SAUR-like auxin-responsive protein family
-1.97	0.00346672	-3.99	At5g18060	SAUR23, SMALL AUXIN UP RNA 23
-1.92	0.0110086	-3.83	At5g18050	SAUR22, SMALL AUXIN UP RNA 22
-1.78	0.0257519	-3.4	At4g34790	SAUR-like auxin-responsive protein family
-1.74	0.00736532	-3.23	At1g29510	SAUR68, SMALL AUXIN UP RNA 68
-1.72	0.0374896	-3.3	At5g27780	SAUR-like auxin-responsive protein family
-1.7	0.00784909	-3.11	At2g17500	Auxin efflux carrier family protein
-1.68	0.0152636	-2.99	At1g29430	SAUR-like auxin-responsive protein family
-1.6	0.0362629	-2.62	At3g03820	SAUR29, SMALL AUXIN UP RNA 29
-1.53	0.0328056	-2.28	At2g21220	SAUR-like auxin-responsive protein family
1.83	0.00696677	3.61	At5g22300	NIT4, NITRILASE 4
2.12	0.0304821	4.54	At3g44300	NIT2, NITRILASE 2
2.19	0.0045269	4.66	At5g13370	Auxin-responsive GH3 family protein
Cellular transport, transport facilities and transport routes
Fold Change	p-value	z-score	Name	Description
-1.66	0.0204799	-3.07	At3g01390	VMA10, VACUOLAR MEMBRANE ATPASE 10
-1.65	0.0490824	-2.61	At5g60660	PIP2;4, PLASMA MEMBRANE INTRINSIC PROTEIN 2;4
-1.59	0.0079088	-2.46	At3g26520	SITIP, SALT-STRESS INDUCIBLE TONOPLAST INTRINSIC PROTEIN
1.51	0.0438594	2.53	At2g38290	AMT2, AMMONIUM TRANSPORTER 2
1.53	0.0475731	2.08	At1g05780	Vacuolar ATPase assembly integral membrane protein VMA21-like domain
1.54	0.0176684	2.49	At2g39350	ABCG1, ATP-BINDING CASSETTE G1
1.55	0.0365765	2.59	At1g67940	NAP3, NON-INTRINSIC ABC PROTEIN 3
1.58	0.00805856	2.67	At1g14870	PCR2, PLANT CADMIUM RESISTANCE 2
1.59	0.0243038	2.76	At4g39670	Glycolipid transfer protein (GLTP) family protein
1.59	0.0257439	2.29	At5g49310	IMPA-5, IMPORTIN ALPHA ISOFORM 5
1.62	0.00471153	2.32	At1g71890	SUC5, SUCROSE-PROTON SYMPORTER 5
1.63	0.0397585	2.9	At5g45380	DUR3, DEGRADATION OF UREA 3
1.63	0.0397585	2.9	At5g45380	DUR3, DEGRADATION OF UREA 3
1.64	0.016479	2.43	At1g20350	TIM17-1, TRANSLOCASE INNER MEMBRANE SUBUNIT 17-1
1.68	0.0217487	2.92	At5g25250	FLOT1, FLOTILLIN 1
1.72	0.04212	3.02	At5g17860	CAX7, CALCIUM EXCHANGER 7
1.97	0.019241	4	At1g15520	AGCG40, ATP-BINDING CASSETTE G40
2.32	0.0145596	4.68	At4g35180	LHT7, LYS/HIS TRANSPORTER 7
2.89	0.00088053	5.98	At1g61800	GPT2, GLUCOSE-6-PHOSPHATE/PHOSPHATE TRANSLOCATOR 2
Biogenesis of cellular components
Fold Change	p-value	z-score	Name	Description
-1.88	0.0345102	-3.68	At1g68110	ENTH/ANTH/VHS superfamily protein
-1.6	0.0224961	-2.57	At5g06640	EXT10, EXTENSIN 10
-1.58	0.0426798	-2.4	At5g65460	KCA2, KINESIN CDKA ;1 ASSOCIATED 2; KINESIN LIKE PROTEIN FOR ACTIN BASED CHLOROPLAST MOVEMENT 2
-1.54	0.0122989	-2.48	At5g65730	XTH6, XYLOGLUCAN ENDOTRANSGLUCOSYLASE/HYDROLASE 6
-1.52	0.010165	-2.18	At1g62980	EXPA18, EXPANSIN 18
1.71	0.00689148	3.09	At1g72280	ERO1, ENDOPLASMIC RETICULUM OXIDOREDUCTINS 1
1.71	0.00470105	3.17	At2g15390	FUT4, FUCOSYLTRANSFERASE 4
1.87	0.0334188	3.77	At5g57550	XTR3, XYLOGLUCAN ENDOTRANSGLYCOSYLASE 3
2.04	0.0296561	4.05	At2g18660	PNP-A, PLANT NATRIURETIC PEPTIDE A
Protein fate (folding, modification, destination)
Fold Change	p-value	z-score	Name	Description
-1.79	0.0486491	-2.72	At5g65850	F-box and associated interaction domains-containing protein
-1.76	0.0408	-3.32	At5g51380	RNI-like superfamily protein
-1.74	0.0216004	-3.26	At5g51370	RNI-like superfamily protein
-1.57	0.00769866	-2.47	At3g16550	DGP12, DEGP PROTEASE 12
-1.56	0.00561449	-2.64	At3g02540	RAD23-3, PUTATIVE DNA REPAIR PROTEIN RAD23-3A; RAD23C, RADIATION SENSITIVE23C
1.65	0.0100785	2.64	At1g01680	PUB54, PLANT U-BOX 54
Cell cycle and DNA processing
Fold Change	p-value	z-score	Name	Description
-1.61	0.0260407	-2.8	At3g23090	TPX2 (targeting protein for Xklp2) protein family
-1.57	0.0262495	-2.59	At3g48360	BT2, BTB AND TAZ DOMAIN PROTEIN 2
1.6	0.00310317	2.29	At1g80420	XRCC1
1.65	0.0122849	2.49	At4g30870	MUS81, MMS AND UV SENSITIVE 81
Energy
Fold Change	p-value	z-score	Name	Description
-1.66	0.0153185	-2.65	At2g32300	UCC1, UCLACYANIN 1
1.52	0.0476129	2.38	At2g22500	PUMP5, PLANT UNCOUPLING MITOCHONDRIAL PROTEIN 5; DIC1, DICARBOXYLATE CARRIER 1; UCP5, UNCOUPLING PROTEIN 5
2.33	0.0338999	4.99	At1g32350	AOX1D, ALTERNATIVE OXIDASE 1D
Development
Fold Change	p-value	z-score	Name	Description
1.6	0.018442	2.31	At2g03410	Mo25 family protein
Protein synthesis
Fold Change	p-value	z-score	Name	Description
1.94	0.0392535	4.04	At4g21460	Ribosomal protein S24/S35, mitochondrial
2.19	0.0226474	4.45	At1g07930	GTP binding Elongation factor Tu family protein
Transposable elements, viral and plasmid
Fold Change	p-value	z-score	Name	Description
1.54	0.0454219	2.11	At2g06700	transposable element gene
Unknown function
Fold Change	p-value	z-score	Name	Description
-2.4	0.00381816	-4.98	At1g67865	unknown protein
-1.96	0.0135655	-2.84	At1g30750	unknown protein
-1.84	0.00465704	-3.43	At1g67860	unknown protein
-1.7	0.00720095	-2.25	At5g54585	unknown protein
-1.66	0.0152109	-3.1	At4g11211	unknown protein
-1.63	0.0352034	-2.15	At1g55240	Family of unknown function (DUF716)
-1.62	0.0373439	-2.92	At1g67700	unknown protein
-1.58	0.0276079	-2.23	At2g27740	Family of unknown function (DUF662)
-1.57	0.0378334	-2.64	At5g50190	gene for non coding RNA
-1.52	0.012542	-2.42	At1g54740	Protein of unknown function (DUF3049)
-1.5	0.03011	-2.41	At3g45160	Putative membrane lipoprotein
1.51	0.024262	2.54	At1g03106	unknown protein
1.54	0.0171673	2.38	At1g10990	unknown protein
1.54	0.0440969	2.61	At5g55420	Encodes a Protease inhibitor/seed storage/LTP family protein [pseudogene]
1.61	0.0432551	2.53	At1g29290	unknown protein
1.65	0.0354938	2.57	At1g56555	unknown protein
1.68	0.0310824	2.52	At1g51920	unknown protein
1.68	0.027935	3.02	At2g18690	unknown protein
1.69	0.0410057	2.98	At4g25070	unknown protein
1.73	0.0233588	2.72	At3g48630	unknown protein
1.8	0.014593	3.42	At1g13470	Protein of unknown function (DUF1262)
1.88	0.00326804	3.69	At1g58225	unknown protein
2.01	0.0204862	3.46	At2g35070	unknown protein
2.05	0.00396457	4.25	At1g23840	unknown protein
2.08	0.00428179	3.63	At5g61490	Uncharacterised conserved protein (UCP012943)
2.2	0.0453263	3.71	At2g23270	unknown protein
2.41	0.0436271	4.95	At5g22545	unknown protein
2.57	0.00057936	5.51	At3g18250	Putative membrane lipoprotein
2.89	0.00375517	6.14	At2g18680	unknown protein
2.97	0.0409723	5.16	At4g10860	unknown protein
3.65	0.00507413	6.12	At2g14777	pseudogene of unknown protein
3.86	0.0290695	7.89	At4g16215	unknown protein
Genes are ranked by Fold change from the most downregulated (top) to the most upregulated (bottom)
According to The FunCat (Functional Catalogue) (Version 2.0) (Ruepp et al., 2004)
